# Supplementary material for: Effect of Curcumin as Feed Supplement on Immune Response and Pathological Changes of Broilers Exposed to Aflatoxin B1
Source: Biomolecules. 2022 Aug 26;12(9):1188. doi: 10.3390/biom12091188 (PMC9496629; doi:10.3390/biom12091188)
Supplement: Supplementary file 1 [file biomolecules-12-01188-s001.zip]

Archive with 1 entries (1 files):
- biomolecules-1808942-supplementary.pdf
